# Supplementary material for: Comparison of the Blood–Brain Barrier Transport and Vulnerability to P-Glycoprotein-Mediated Drug–Drug Interaction of Domperidone versus Metoclopramide Assessed Using In Vitro Assay and PET Imaging
Source: Pharmaceutics. 2022 Aug 9;14(8):1658. doi: 10.3390/pharmaceutics14081658 (PMC9412994; doi:10.3390/pharmaceutics14081658)
Supplement: Supplementary file 1 [file pharmaceutics-14-01658-s001.zip]

Archive with 1 entries (1 files):
- pharmaceutics-1830752-supplementary.pdf
